# Supplementary material for: Epigenomic Interactions Between Chronic Pain and Recurrent Pressure Injuries After Spinal Cord Injury
Source: Epigenomes. 2025 Jul 23;9(3):26. doi: 10.3390/epigenomes9030026 (PMC12372147; doi:10.3390/epigenomes9030026)
Supplement: Supplementary file 1 [file epigenomes-09-00026-s001.zip]

Archive with 1 entries (1 files):
- epigenomes-3649346-supplementary.xlsx
