# Supplementary material for: Epigenomic Interactions Between Chronic Pain and Recurrent Pressure Injuries After Spinal Cord Injury
Source: Epigenomes. 2025 Jul 23;9(3):26. doi: 10.3390/epigenomes9030026 (PMC12372147; doi:10.3390/epigenomes9030026)
Supplement: Supplementary file 1 [file epigenomes-09-00026-s001.zip › epigenomes-3649346-supplementary.xlsx]

## Sheet: Index
Index of Supplementary Tables
ST1	Demographics
ST2	Covariate analysis: Pair-wise correlation analysis summary statistics
ST3	Covariate analysis: Logistic Regression summary statistics
ST4	Summary for model evaluation for EWAS
ST5	DMR results from mCSEA: top genes, gene-associated promoter regions and CpG islands associated with pain experience using model 1
ST6	DMR results from mCSEA: top genes, gene-associated promoter regions and CpG islands associated with recurrent pressure injury history using model 1
ST7	DMR results from mCSEA: top genes, gene-associated promoter regions and CpG islands associated with pain experience in patients with no PrI history using model 2
ST8	DMR results from mCSEA: top genes, gene-associated promoter regions and CpG islands associated with pain experience in patients with PrI history using model 2
ST9	Data dictionary for Supplemental Figure 1: Pair-wise correlation analysis

## Sheet: ST1
Supplementary Table 1. Demographic information for 81 patients with SCI/D stratified by recurrent pressure injury status (PrI) and chronic pain experience (Y/N) at time of enrollment.
Table 1: participant demographics and clinical information		1 or No Pressure Injury within patient history, No self-reported chronic pain experience	Less than 1 Pressure Injury within patient history,	Recurrent Pressure Injury history, No chronic pain experience	Recurrent Pressure Injury history, Yes chronic pain experience
		(N = 8)	Yes self-reported chronic pain experience (N =50)	(N =8)	(N = 15)
Collection Site	CLE	4	30	6	15
	Bronx	2	10	2	1
	Minn	2	10	-	1
Age	Median (years), IQR	43.5, 23.875	48.50, 40.750	25.25, 40.375	29.50, 26.000
Gender	M	8	49	8	15
	F	na	1	-	2
Ancestry1	European	7	35	6	14
	African American or Other	1	15	2	3
IMAT	Median%, IQR	26, 38	9.5, 6.5	15.5, 19.5	23, 30.5
AIS	Incomplete	6	43	4	7
	Complete	1	7	4	10
	NA	1	-	-	-
Level of Injury	Above T6	6	39	5	13
	Below T6	2	11	3	4
Length of Injury	Median (years), IQR	43.0, 32.875	44.5, 38.375	38.0, 43.250	41.00, 80.00
Smoking Status	Former	4	31	4	7
	Current	na	7	1	3
	Never	4	12	3	5
Diabetic Status	Controlled	2	10	4	4
	No or Pre-diabetic	6	40	4	11
Depression	N	6	28	6	7
	Y	2	22	2	8
Anxiety	N	8	32	6	12
	Y	na	18	2	3
Sleep issues	N	7	22	6	7
	Y	1	28	2	8
Drug Use	N	7	40	8	12
	Y	1	10	na	3
Weight (lbs), IQR		172, 18	196, 64.25	202, 122.50	200, 77
Height (inches), IQR		71, 3	69,4	69.5, 2.5	71, 5
BMI, IQR		25.5, 4.5	28.0, 8.75	27.5, 16.50	28.0, 8.50

## Sheet: ST2
Supplementary Table 2: Pair-wise correlation analysis using Kendall's tau and false discovery rate to compare for all pair-wise correlations. Variables in black box were used in a potential model for EWAS.
Replicated in 1. Toikumo, S.; Vickers-Smith, R.; Jinwala, Z.; Xu, H.; Saini, D.; Hartwell, E.E.; Pavicic, M.; Sullivan, K.A.; Xu, K.; Jacobson, D.A.; et al. A Multi-Ancestry Genetic Study of Pain Intensity in 598,339 Veterans. Nat. Med. 2024, 30, 1075–1084, doi:10.1038/s41591-024-02839-5. (ST12)
Phenotype of Interest	Pair-wise covariate	Correlation Coefficient (tau)	P	Adjusted P Value
PrI	PrI	1	3.74e-19	1.4212e-17
	Grouped Phenotype (Pain * PrI)	0.85	9.64e-16	1.8316e-14
	AIS Grade	0.44	8.41e-05	0.00063916
	Age at Enrollment	-0.24	0.00852	0.0462514
	rank transformed Age at Enrollment	-0.24	0.00852	0.0462514
	PAIN (Y/N)	-0.24	0.0335	0.145667
	collection site (VA)	-0.23	0.0345	0.145667
	Diabetic Status (No, Pre, Controlled)	-0.19	0.0756	0.277083
	IMAT %	0.16	0.0875	0.277083
	log10-trasformed IMAT %	0.16	0.0875	0.277083
	Gender (M/F)	0.17	0.137	0.393571
	Injury Type: A-traumatic vs Traumatic	0.15	0.179	0.444125
	Diabetic Status (No or Pre vs Controlled)	-0.15	0.187	0.444125
	Years spent smoking	-0.15	0.281	0.628118
	Subject ID	0.091	0.32	0.629714
	Ancestry (Eur vs AA or Other)	0.11	0.321	0.629714
	BMI	-0.09	0.337	0.629714
	Smoking status (Never, Former, Current)	0.1	0.348	0.629714
	Weight (lbs)	-0.078	0.399	0.670783
	Anxiety (Y/N)	-0.093	0.406	0.670783
	Level of Inury (Above or Below T6)	-0.084	0.453	0.6992
	Number or Drinks: None, Light, Moderate, Heavy	-0.079	0.46	0.6992
	Ancestry (Eur, AA, LatinX)	0.078	0.488	0.713231
	Drug Use (Y/N)	-0.071	0.528	0.719625
	Smoking Status (Never, Less than 10 years, more than 10 years, Second-hand smoke, currently smoking)	0.061	0.552	0.719625
	Sample Platform (EPICvs EPICv2)	0.061	0.586	0.719625
	Sleep (Y/N)	-0.059	0.599	0.719625
	Sentrix Position (CHIP ID)	-0.051	0.6	0.719625
	Height (inches)	0.049	0.606	0.719625
	Alcohol Use (Y/N)	-0.052	0.643	0.740424
	Sample Plate (batch number)	-0.036	0.734	0.820353
	Depression (Y/N)	0.019	0.864	0.938057
	Sentrix ID	-0.0083	0.929	0.980611
	Duration of Injury (years)	0.0015	0.987	0.987

## Sheet: ST3
Supplementary Table 3: Logistic regression of PrI phenotype. Variables in black box were used in a potential model for EWAS.
Variables in black box were used in a potential model for EWAS.
term	Estimate	Std. Error	Statistic	P Value	Adjusted P Value
AIS Grade	3.41757	1.36712	2.49982	0.0124255	0.173396
Pain	-2.82012	1.24755	-2.26052	0.0237892	0.173396
Diabetic status (No or Pre vs Controlled)	-3.16393	1.43418	-2.20608	0.0273783	0.173396
BMI	-2.64483	1.28426	-2.05943	0.0394532	0.187403
log10-transformed IMAT %	2.18387	1.15844	1.88518	0.0594061	0.191047
Anxiety (Y/N)	-2.63581	1.43086	-1.84211	0.0654584	0.191047
collection site: Bronx VA vs Cleveland VA	-3.60186	2.03698	-1.76823	0.0770221	0.191047
collection site: Minneapolis VA vs Cleveland VA	-2.42543	1.38744	-1.74813	0.0804407	0.191047
Intercept	3.99552	2.47688	1.61312	0.106718	0.225293
Type of Injury (A-traumatic or Traumatic)	-1.55999	1.29412	-1.20545	0.228031	0.427697
Sleep Issues (Y/N)	1.15949	1.02278	1.13366	0.256935	0.427697
rank-transformed Age at enrollment	-1.36226	1.2353	-1.10278	0.270124	0.427697
rank-transformed Duration of injury	-1.40355	1.34166	-1.04613	0.295502	0.431888
Drug use (Y/N)	1.13329	1.15245	0.983375	0.325423	0.441645
Alcohol Use (Y/N)	-0.7601	0.950817	-0.799418	0.424048	0.511397
Depression (Y/N)	0.854943	1.08484	0.78808	0.43065	0.511397
Ancestry (Eur vs AA or Other)	-0.132025	1.09087	-0.121027	0.903669	0.940366
Smoking Status: Current vs Former	0.115367	1.45755	0.0791509	0.936913	0.940366
Smoking Status: Never fs Former	-0.0743631	0.994026	-0.07481	0.940366	0.940366

## Sheet: ST4
Supplemental Table 4: Possible models for EWAS and associated GC lambda statistics for each phenotype of interest
Model Number	Model	covariates	SVA (Y/N)		PrI	Pain	PrI*Pain	Genomic Inflation: PrI	Genomic Inflation: PAIN	Genomic Inflation: PrI*Pain	Grouped Phenotype: No PrI, +/- Pain	Grouped Phenotype: Yes PrI, +/- Pain	Genomic Inflation for Grouped Phenotype: No PrI, +/- Pain	Genomic Inflation for Grouped Phenotype: Yes PrI, +/- Pain
1	PrI*Pain+Biologically relevant and significant covariates identified by all-vs-all pair-wise correlation analysis	AIS Grade +rank-transformed Age at Enrollment +collection site +log10-transformed IMAT% + log10-transformed Duration of Injury (years) +Smoking Status +Sample Platform		Down	0	0	0	1	1.3	1.55	na	na	na	na
				Up	0	0	0
1.5	PrI*Pain+Biologically relevant and significant covariates identified by all-vs-all pair-wise correlation analysis +SVA	AIS Grade +rank transformed Age at Enrollment +collection site +log10-transformed IMAT% + log10-transformed Duration of Injury (years) +Smoking Status +Sample Platform	N = 12	Down	0	1	0	1.02	0.96	1	na	na	na	na
				Up	0	0	0
2	PrI*Pain +biologically-relevant covariates only	ranktrasformed Age at Enrollment + log10-transformed IMAT% + log10-transformed Duration of Injury +Smoking Status +Sample_Platform		Down	0	0	0	1.1	1.69	1.69	na	na	na	na
				Up	0	0	0
2.5	PrI*Pain+biologically relevant covariates +SVA	ranktrasformed Age at Enrollment + log10-transformed IMAT% + log10-transformed Duration of Injury +Smoking Status +Sample_Platform	N=13	Down	0	1	0	1	0.96	1.01	na	na	na	na
				Up	0	0	0
3	PrI*Pain+Covariates identified by logistic regression	AIS Grade, ranktransformed Age at Enrollment + Diabetic Status + collection-site +BMI+Sample Platform		Down	0	0	0	0.99	1.51	1.73	na	na	na	na
				Up	0	0	0
3.5	Pri*Pain+Covariates identified by logistic regression + SVA	AIS Grade, ranktransformed Age at Enrollment + Diabetic Status + collection-site +BMI+Sample Platform	N=12	Down	0	1	0	1	0.93	1	na	na	na	na
				Up	0	4	0
4	PrI*Pain	Sample Platform		Down	0	0	0	1.1	1.1	1.69	na	na	na	na
				Up	0	0	0
4.5	PrI*Pain+SVA	Sample Platform	N = 13	Down	0	1	0	0.98	0.96	1	na	na	na	na
				Up	0	2	0
5	Grouped Phenotype based on PrI history	Sample Platform		Down	na	na	na	na	na	na	0	0	1.66	1.09
				Up	na	na	na	na	na	na	0	1
5.5	Grouped Phenotype based on PrI history + SVA	Sample Platform	N=13	Down	na	na	na	na	na	na	1	1	0.96	0.97
				Up	na	na	na	na	na	na	1	2

## Sheet: ST5
Supplemental Table 5: mCSEA enrichment statistics for genes, promoters and CpG Islands assocaited with overall pain experience (model 1). Genes with n > 30 CpGs in the pre-defined region and adjusted p-values < 0.05 (5% FDR))
Name	P Value	Adjusted P Value (5% FDR))	Log2 Expected error for the standard deviation of the P-value logarithm	Enrichment Score	NES (Normalized Enrichment Score by number of CpGs associated to the feature)	Number of CpGs in region
PCDHGA1	3.48529e-17	7.46202e-14	1.06721	-0.519597	-2.50438	213		probes found in gene-body
PCDHGA2	2.24704e-15	2.40546e-12	1.00732	-0.506617	-2.43286	201		probes found in gene-associated promoter regions
ADARB2	1.10817e-14	7.90867e-12	0.986546	-0.426456	-2.16182	348		probes found in CpG Island
PCDHGA3	3.52078e-14	1.8845e-11	0.965328	-0.49884	-2.35366	187
PCDHGB1	1.64343e-12	7.03716e-10	0.91012	-0.492095	-2.30498	174
PCDHGA4	5.63488e-12	2.01071e-09	0.887075	-0.502477	-2.34057	164		**Reported in 12. Toikumo, S.; Vickers-Smith, R.; Jinwala, Z.; Xu, H.; Saini, D.; Hartwell, E.E.; Pavicic, M.; Sullivan, K.A.; Xu, K.; Jacobson, D.A.; et al. A multi-ancestry genetic study of pain intensity in 598,339 Veterans. Nat. Med. 2024, 30, 1075–1084. https://doi.org/10.1038/s41591-024-02839-5; Erratum in: Nat. Med. 2024, 30, 2088. https://doi.org/10.1038/s41591-024-03024-4. PMID: 38429522…
PCDHGA5	1.03227e-11	3.15726e-09	0.875325	-0.508155	-2.33189	147
PCDHGA6	7.98179e-11	2.13613e-08	0.839089	-0.521827	-2.36344	132
PCDHGB3	1.21567e-10	2.89195e-08	0.826657	-0.503762	-2.29411	139
PCDHGB2	4.26439e-10	9.13007e-08	0.814036	-0.485788	-2.24279	154
PCDHGA8	9.37351e-10	1.82443e-07	0.788187	-0.503156	-2.21287	116
PCDHGA7	1.55195e-09	2.55594e-07	0.788187	-0.505523	-2.26751	124
PCDHGB5	1.47348e-09	2.55594e-07	0.788187	-0.50555	-2.22858	115
PCDHGB4	3.21157e-09	4.91141e-07	0.774939	-0.505761	-2.23851	118
PCDHGA9	1.71441e-08	2.44703e-06	0.733762	-0.496947	-2.17883	113
PCDHGA10	2.79679e-08	3.74245e-06	0.733762	-0.514451	-2.18863	96
PRDM16	3.99313e-08	5.02899e-06	0.719513	-0.320084	-1.69143	553
PCDHGB6	5.7882e-08	6.88474e-06	0.719513	-0.489004	-2.11564	105
NBL1	9.14481e-08	1.03048e-05	0.704976	-0.719839	-2.45016	31
EHD1	1.92513e-07	2.06085e-05	0.690132	-0.693482	-2.3741	32
KNDC1	5.59581e-07	5.70506e-05	0.659444	0.444615	2.00959	115
PCDHGB7	5.99925e-07	5.83836e-05	0.659444	-0.503436	-2.10323	90
CELF2	1.45958e-06	0.000135868	0.643552	-0.494124	-2.03939	80
PTPRN2	6.47618e-06	0.00057773	0.610527	0.237447	1.3795	1110
SNED1	2.36148e-05	0.00202237	0.57561	-0.487252	-1.97045	70
IGF2BP1	2.61707e-05	0.00215505	0.57561	0.62689	2.17762	30
MACROD1	2.99835e-05	0.00237758	0.57561	-0.391016	-1.80526	152
TRIM31	3.21613e-05	0.00245919	0.557332	0.620896	2.1568	30
TCF25	3.49416e-05	0.00257965	0.557332	0.536297	2.07304	47
RNF39	5.18689e-05	0.00370171	0.557332	-0.556691	-2.01152	41
POR	6.03809e-05	0.00417018	0.557332	0.545245	2.03075	40
PCDHGA11	7.11833e-05	0.00476261	0.538434	-0.452285	-1.87538	82
SDK2**	7.37987e-05	0.00478797	0.538434	-0.403609	-1.81038	124
RASA3	0.00012205	0.00768556	0.538434	-0.329341	-1.63057	260
TRIM31	0.000135789	0.00785743	0.518848	-0.583893	-2.04427	35
TRAPPC9	0.000135542	0.00785743	0.518848	-0.450462	-1.862	83
BCL11B	0.000129599	0.00785743	0.518848	0.43713	1.87908	82
GOLGA3	0.000230475	0.0129855	0.518848	0.429078	1.84447	82
GABRG3	0.000296142	0.0162575	0.498493	0.457692	1.86339	61
C5orf56	0.000319088	0.0170792	0.498493	-0.581115	-1.95075	30
PTPRT	0.000426507	0.022272	0.498493	0.471032	1.85522	53
NSMCE2	0.000463115	0.0236078	0.498493	0.432359	1.78604	67
TNNT3	0.000542426	0.0269463	0.477271	-0.586376	-1.99588	31
COL23A1	0.000557766	0.0269463	0.477271	0.317866	1.55109	183
CADPS2	0.000566363	0.0269463	0.477271	0.543377	1.9406	34
EHMT2	0.000646214	0.0300771	0.477271	0.3608	1.6521	125
RYR1	0.000661471	0.0301321	0.477271	0.402647	1.77026	89
MACROD2	0.000717115	0.0319863	0.477271	0.355987	1.61496	116
ATP2A1	0.000819707	0.0348354	0.477271	-0.561891	-1.88622	30
ASPSCR1	0.000829803	0.0348354	0.477271	-0.44649	-1.75927	61
RUNX1	0.00081887	0.0348354	0.477271	0.382058	1.69846	99
PRR5L	0.000869535	0.0351259	0.477271	-0.499579	-1.81044	42
BRSK2	0.000858571	0.0351259	0.477271	0.38695	1.71036	90
PDE10A	0.00103317	0.0409632	0.45506	0.483889	1.82977	43
TNRC6A	0.00121255	0.0472013	0.45506	0.54412	1.8901	30
NNAT	3.41793e-27	2.78903e-24	1.34993	-0.909476	-3.26979	39
BLCAP	2.14498e-16	8.7515e-14	1.04763	-0.634545	-2.75705	99
HOXA5	2.2345e-08	6.07784e-06	0.733762	-0.715745	-2.42027	32
NBL1	1.33864e-07	2.73083e-05	0.690132	-0.681463	-2.34213	34
KCNQ1DN	7.00223e-07	0.000114276	0.659444	-0.683322	-2.2995	31
PEG10	2.66107e-06	0.000361906	0.627257	-0.510356	-2.10934	72
AMPD3	9.23138e-06	0.00107612	0.593325	0.632387	2.25384	32
SH3BP2**	1.47547e-05	0.00139243	0.593325	-0.552483	-2.07292	50
PAX6	1.53577e-05	0.00139243	0.57561	-0.508044	-2.04594	66
SH3BP4	3.42821e-05	0.00279742	0.557332	-0.466695	-1.96396	80
FAM110B	7.05348e-05	0.0052324	0.538434	0.554324	2.09029	41
VARS2	0.000119795	0.00814607	0.538434	-0.532096	-1.9651	46
DDR1	0.000222494	0.0139658	0.518848	0.484245	1.96209	56
TCEA2	0.000253777	0.0147916	0.498493	-0.545762	-1.95358	38
ASCL2	0.000300454	0.0163447	0.498493	0.519496	1.98017	43
HOXB3	0.000360873	0.0173219	0.498493	-0.530458	-1.92885	41
ABAT	0.000347478	0.0173219	0.498493	0.491002	1.92712	48
INPP4A	0.000431836	0.0195766	0.498493	-0.527281	-1.9173	41
PRR5L	0.000465376	0.0199867	0.498493	-0.481272	-1.81713	51
COL9A3	0.0006905	0.0244977	0.477271	-0.554433	-1.90554	34
TP53I11	0.000646348	0.0244977	0.477271	-0.542919	-1.90166	35
LSP1	0.000667636	0.0244977	0.477271	-0.522918	-1.87181	38
MRVI1	0.000666424	0.0244977	0.477271	-0.496117	-1.82612	44
MEST	0.00125019	0.0425063	0.45506	-0.462021	-1.7964	57
HOXB6	0.00139808	0.0456334	0.45506	-0.555374	-1.84629	30
chr20:36148603-36150136	8.5287e-25	2.67801e-22	1.2871	-0.857859	-3.22629	48
chr7:27182613-27185562	1.85137e-10	2.90665e-08	0.826657	-0.702486	-2.56828	44
chr11:2890388-2891337	1.18239e-07	1.23756e-05	0.704976	-0.671102	-2.39348	37
chr1:19970255-19971923	7.09446e-07	5.56915e-05	0.659444	-0.682098	-2.31258	32
chr7:94284858-94286527	3.04217e-06	0.000191048	0.627257	-0.506649	-2.07939	72
chr11:31831620-31839038	3.70806e-05	0.00194055	0.557332	-0.54094	-2.05915	50
chr3:128205495-128212274	9.81874e-05	0.0044044	0.538434	-0.554355	-2.00614	41
chr6:30852102-30852676	0.000131157	0.00514792	0.518848	0.467223	1.91132	62
chr12:122710054-122711371	0.000205598	0.00717308	0.518848	-0.593246	-1.99274	30
chr6:30038881-30039477	0.000348672	0.00888471	0.498493	-0.553639	-1.94974	36
chr6:29521110-29521833	0.000365577	0.00888471	0.498493	-0.552169	-1.94456	36
chr20:61447685-61448891	0.000310058	0.00888471	0.498493	-0.545308	-1.94371	38
chr7:150496809-150498206	0.000367838	0.00888471	0.498493	0.563217	1.93144	30
chr7:150777607-150780879	0.000864758	0.0193953	0.477271	-0.518954	-1.85085	37
chr6:28554863-28555124	0.00193568	0.0405203	0.45506	0.438668	1.72935	52
chr6:33281112-33281827	0.00262502	0.0484857	0.431708	-0.473823	-1.72925	42
chr11:2290104-2292932	0.00252559	0.0484857	0.431708	0.4229	1.69331	58

## Sheet: ST6
Supplemental Table 6: mCSEA enrichment statistics for genes, promoters and CpG Islands associated with recurrent pressure injuries (model 1). Genes with n > 30 CpGs in the pre-defined region and adjusted p-values < 0.05 (5% FDR))
Name	pval	padj	log2err	ES	NES	size
RNF39	2.5508e-13	5.46127e-10	0.932595	-0.76611	-2.75673	41		probes found in gene-body
ADARB2	1.79229e-09	1.91865e-06	0.788187	-0.375897	-1.88216	348		probes found in gene-associated promoter regions
ZMYND8	5.15113e-06	0.00367619	0.610527	0.534995	2.15146	51		probes found in CpG Island
CD247	1.11372e-05	0.00476893	0.593325	-0.531522	-2.01883	56
LIMCH1	1.00386e-05	0.00476893	0.593325	0.481744	2.05258	71		**Reported in 12. Toikumo, S.; Vickers-Smith, R.; Jinwala, Z.; Xu, H.; Saini, D.; Hartwell, E.E.; Pavicic, M.; Sullivan, K.A.; Xu, K.; Jacobson, D.A.; et al. A multi-ancestry genetic study of pain intensity in 598,339 Veterans. Nat. Med. 2024, 30, 1075–1084. https://doi.org/10.1038/s41591-024-02839-5; Erratum in: Nat. Med. 2024, 30, 2088. https://doi.org/10.1038/s41591-024-03024-4. PMID: 38429522…
HS3ST3B1	7.38744e-05	0.0202995	0.538434	-0.581281	-2.03481	37
VARS	7.58504e-05	0.0202995	0.538434	0.432762	1.88904	76
BRSK2	5.95001e-05	0.0202995	0.557332	0.420838	1.90127	90
MUC5B	0.000144662	0.0344134	0.518848	0.514679	1.98253	42
NBL1	0.000226955	0.0420657	0.518848	-0.581074	-1.97058	31
EHD1	0.000235772	0.0420657	0.518848	-0.575166	-1.95712	32
SDK2**	0.00022765	0.0420657	0.518848	-0.40156	-1.769	124
TRIM31	0.000255697	0.0421113	0.498493	-0.567966	-1.98273	35
KCNQ1DN	4.33096E-08	3.53406E-05	0.719513	-0.715801	-2.39544	31
COL9A3	1.77934E-07	7.2597E-05	0.690132	-0.680347	-2.32515	34
FDFT1	7.51553E-06	0.00204423	0.610527	0.628328	2.29501	33
TAPBP	7.80042E-05	0.0159129	0.538434	-0.590576	-2.01835	34
VARS2	0.000159844	0.0217388	0.518848	-0.522048	-1.92259	46
PAX6	0.000136625	0.0217388	0.518848	-0.467692	-1.86654	66
STK19	0.00024237	0.0282534	0.518848	0.480052	1.89657	45
AMPD3	0.000326923	0.0333461	0.498493	0.549983	2.01459	32
PEG10	0.000433236	0.0353521	0.498493	-0.454152	-1.84568	72
TSPAN9	0.00039223	0.0353521	0.498493	0.419943	1.82918	70
chr6:30038881-30039477	2.87284e-11	9.02073e-09	0.863415	-0.747188	-2.60693	36
chr11:2890388-2891337	1.31439e-07	2.06359e-05	0.690132	-0.666243	-2.34982	37
chr20:61447685-61448891	1.38188e-06	0.000144637	0.643552	-0.64248	-2.27924	38
chr6:31763240-31763905	4.20622e-05	0.00330188	0.557332	0.484552	2.00158	57
chr6:31939730-31940559	7.04601e-05	0.00442489	0.538434	0.397835	1.84885	107
chr7:1269165-1282864	0.000166172	0.00869633	0.518848	-0.547487	-1.98165	42
chr12:122710054-122711371	0.00034962	0.015683	0.498493	-0.591068	-1.96823	30
chr7:94284858-94286527	0.000419841	0.0164788	0.498493	-0.452506	-1.83273	72
chr1:1098043-1100584	0.000998265	0.0348284	0.45506	-0.536245	-1.84808	34
chr2:182547873-182549177	0.00161081	0.0467689	0.45506	-0.541838	-1.84633	33
chr16:68269010-68272143	0.00199514	0.0467689	0.431708	-0.544722	-1.8139	30
chr11:31831620-31839038	0.00246619	0.0467689	0.431708	-0.472983	-1.78432	50
chr1:19970255-19971923	0.00212117	0.0467689	0.431708	-0.522023	-1.76589	32
chr20:36148603-36150136	0.00228391	0.0467689	0.431708	-0.473353	-1.76264	48
chr6:30881533-30882296	0.00222691	0.0467689	0.431708	-0.394233	-1.66899	88
chr16:89006334-89008600	0.00253207	0.0467689	0.431708	0.499663	1.79106	32
chr6:31691425-31691718	0.00188818	0.0467689	0.45506	0.462074	1.82416	46

## Sheet: ST7
Supplemental Table 7: mCSEA enrichment statistics for genes, promoters and CpG Islands associated with pain in participants with no recurrent pressure injuries (model 2). Features with n > 30 CpGs in the pre-defined region and adjusted p-values < 0.05 (5% FDR))
Name	pval	padj	log2err	ES	NES	size			probes found in gene-body
PCDHGA1	1.16622e-17	2.49689e-14	1.08644	-0.519597	-2.52887	213			probes found in gene-associated promoter regions
PCDHGA2	5.04592e-16	5.40166e-13	1.02767	-0.506617	-2.45095	201			probes found in CpG Island
ADARB2	1.88055e-14	1.34209e-11	0.975995	-0.426456	-2.17794	348			**Reported in 12. Toikumo, S.; Vickers-Smith, R.; Jinwala, Z.; Xu, H.; Saini, D.; Hartwell, E.E.; Pavicic, M.; Sullivan, K.A.; Xu, K.; Jacobson, D.A.; et al. A multi-ancestry genetic study of pain intensity in 598,339 Veterans. Nat. Med. 2024, 30, 1075–1084. https://doi.org/10.1038/s41591-024-02839-5; Erratum in: Nat. Med. 2024, 30, 2088. https://doi.org/10.1038/s41591-024-03024-4. PMID: 38429522…
PCDHGA3	7.01849e-14	3.75665e-11	0.954542	-0.49884	-2.36249	187			*Reported in 14. Livshits, G.; Malkin, I.; Freidin, M.B.; Xia, Y.; Gao, F.; Wang, J.; Spector, T.D.; MacGregor, A.; Bell, J.T.; Williams, F.M. Ge-nome-wide methylation analysis of a large population sample shows neurological pathways involvement in chronic wide-spread musculoskeletal pain. Pain 2017, 158, 1053–1062. https://doi.org/10.1097/j.pain.0000000000000880. PMID: 28221285; PMCID: PMC542798…
PCDHGA4	2.51309e-12	1.07611e-09	0.898671	-0.502477	-2.34588	164
PCDHGB1	1.01348e-11	3.61643e-09	0.875325	-0.492095	-2.31192	174
PCDHGA6	2.11795e-11	6.4779e-09	0.863415	-0.521827	-2.35234	132
PCDHGA5	3.19482e-11	8.55015e-09	0.851339	-0.508155	-2.3346	147
PCDHGB3	1.20506e-10	2.86671e-08	0.826657	-0.503762	-2.29434	139
PCDHGB2	4.1513e-10	8.88794e-08	0.814036	-0.485788	-2.24168	154
PCDHGA7	1.46384e-09	2.84916e-07	0.788187	-0.505523	-2.26832	124
PCDHGB5	3.46684e-09	6.18542e-07	0.774939	-0.50555	-2.23959	115
PCDHGB4	3.84845e-09	6.3381e-07	0.761461	-0.505761	-2.25294	118
PCDHGA8	7.69014e-09	1.17604e-06	0.74774	-0.503156	-2.23282	116
PCDHGA9	1.24794e-08	1.78123e-06	0.74774	-0.496947	-2.18968	113
PRDM16	1.49776e-08	2.00419e-06	0.733762	-0.320084	-1.709	553
PCDHGA10	2.10125e-08	2.64634e-06	0.733762	-0.514451	-2.19272	96
NBL1	3.28905e-08	3.91214e-06	0.719513	-0.719839	-2.45774	31
EHD1	1.62888e-07	1.83549e-05	0.690132	-0.693482	-2.38541	32
PCDHGB6	4.14512e-07	4.43735e-05	0.674963	-0.489004	-2.13445	105
PCDHGB7	6.90902e-07	6.72373e-05	0.659444	-0.503436	-2.14298	90
KNDC1	6.6351e-07	6.72373e-05	0.659444	0.444615	2.03721	115
CELF2	3.30099e-06	0.000307279	0.627257	-0.494124	-2.05084	80
PTPRN2	8.26519e-06	0.000737324	0.593325	0.237447	1.37125	1110
MACROD1	1.7747e-05	0.00151985	0.57561	-0.391016	-1.79567	152
IGF2BP1	1.85337e-05	0.00152618	0.57561	0.62689	2.17093	30
SNED1	2.90455e-05	0.0023032	0.57561	-0.487252	-1.973	70
IL17RD*	3.41719e-05	0.00261293	0.557332	0.620896	2.15017	30
TCF25	6.56924e-05	0.00484991	0.538434	0.536297	2.08545	47
PCDHGA11	8.10415e-05	0.00578366	0.538434	-0.452285	-1.88972	82
HSPG2	9.14708e-05	0.00611997	0.538434	-0.450462	-1.87952	83
SDK2**	9.02581e-05	0.00611997	0.538434	-0.403609	-1.81102	124
TRIM31	9.91754e-05	0.00615499	0.538434	-0.583893	-2.0421	35
RNF39	9.64692e-05	0.00615499	0.538434	-0.556691	-2.03963	41
RASA3	0.000102403	0.00615499	0.538434	-0.329341	-1.63918	260
BCL11B	0.000103493	0.00615499	0.538434	0.43713	1.90454	82
POR	0.000127251	0.00736339	0.518848	0.545245	2.05378	40
TNNT3	0.000155087	0.00873791	0.518848	-0.586376	-2.00206	31
GOLGA3	0.000171834	0.00943325	0.518848	0.429078	1.86945	82
C5orf56	0.000345814	0.0185097	0.498493	-0.581115	-1.96833	30
RUNX1	0.000441596	0.0230599	0.498493	0.382058	1.70076	99
RYR1	0.000535418	0.0267643	0.477271	0.402647	1.76376	89
CADPS2	0.000537536	0.0267643	0.477271	0.543377	1.96158	34
GABRG3	0.000574215	0.0279408	0.477271	0.457692	1.89658	61
NSMCE2	0.000628636	0.0299091	0.477271	0.432359	1.82445	67
ATP2A1	0.000711691	0.0331246	0.477271	-0.561891	-1.90321	30
EHMT2	0.000733098	0.033395	0.477271	0.3608	1.66289	125
PTPRT	0.000761977	0.0339873	0.477271	0.471032	1.8819	53
SLC44A2	0.00101217	0.0436679	0.45506	-0.547582	-1.85475	30
TNRC6A	0.0010198	0.0436679	0.45506	0.54412	1.8843	30
PRR5L	0.00107811	0.0452595	0.45506	-0.499579	-1.84064	42
PWWP2B	0.00116083	0.0477609	0.45506	-0.527341	-1.84431	35
ITGB5	0.00120462	0.0477609	0.45506	-0.455238	-1.77931	55
FAM38A	0.00118636	0.0477609	0.45506	-0.393119	-1.65063	86
NNAT	5.35346e-27	4.36843e-24	1.34993	-0.909476	-3.24529	39
BLCAP	1.31582e-15	5.36855e-13	1.01754	-0.634545	-2.73326	99
HOXA5	1.61918e-08	4.40417e-06	0.733762	-0.715745	-2.44472	32
NBL1	9.17251e-08	1.87119e-05	0.704976	-0.681463	-2.3494	34
KCNQ1DN	9.76576e-07	0.000159377	0.643552	-0.683322	-2.31276	31
PEG10	2.7223e-06	0.000370232	0.627257	-0.510356	-2.05422	72
SH3BP2**	9.37051e-06	0.00109233	0.593325	-0.552483	-2.06928	50
AMPD3	1.27082e-05	0.00129624	0.593325	0.632387	2.20334	32
PAX6	1.98149e-05	0.00179655	0.57561	-0.508044	-2.02974	66
SH3BP4	2.88204e-05	0.00235174	0.57561	-0.466695	-1.92518	80
FAM110B	6.41215e-05	0.00475665	0.538434	0.554324	2.04905	41
VARS2	0.000132665	0.00902123	0.518848	-0.532096	-1.97518	46
DDR1	0.00016863	0.0105848	0.518848	0.484245	1.9473	56
HOXB3	0.000282646	0.0164742	0.498493	-0.530458	-1.921	41
INPP4A	0.000320331	0.017426	0.498493	-0.527281	-1.90949	41
TCEA2	0.000427932	0.0205407	0.498493	-0.545762	-1.92847	38
ABAT	0.00040563	0.0205407	0.498493	0.491002	1.89083	48
ASCL2	0.000541619	0.0245534	0.477271	0.519496	1.95832	43
COL9A3	0.000608492	0.0261331	0.477271	-0.554433	-1.91145	34
MEST	0.000647517	0.0264187	0.477271	-0.462021	-1.79283	57
TP53I11	0.000728268	0.0275383	0.477271	-0.542919	-1.88382	35
BASP1	0.000742455	0.0275383	0.477271	0.499324	1.84996	40
HOXB6	0.00081332	0.0288552	0.477271	-0.555374	-1.87225	30
LSP1	0.00110946	0.0362126	0.45506	-0.522918	-1.84775	38
S100A13	0.00109431	0.0362126	0.45506	-0.500884	-1.79239	40
PRR5L	0.0014309	0.0449081	0.45506	-0.481272	-1.81899	51
MRVI1	0.00150812	0.0455788	0.45506	-0.496117	-1.81544	44
chr20:36148603-36150136	1.13841e-24	3.57462e-22	1.2871	-0.857859	-3.21934	48
chr7:27182613-27185562	8.18149e-11	1.28449e-08	0.839089	-0.702486	-2.59694	44
chr11:2890388-2891337	1.25769e-07	1.31638e-05	0.690132	-0.671102	-2.39045	37
chr1:19970255-19971923	6.68505e-07	5.24777e-05	0.659444	-0.682098	-2.37639	32
chr7:94284858-94286527	9.11166e-06	0.000572212	0.593325	-0.506649	-2.09675	72
chr11:31831620-31839038	7.85286e-05	0.00352257	0.538434	-0.54094	-2.03791	50
chr3:128205495-128212274	7.29438e-05	0.00352257	0.538434	-0.554355	-2.02342	41
chr12:122710054-122711371	0.000233692	0.00667085	0.518848	-0.593246	-2.05742	30
chr6:30038881-30039477	0.000189293	0.00667085	0.518848	-0.553639	-1.94466	36
chr6:29521110-29521833	0.000204611	0.00667085	0.518848	-0.552169	-1.93949	36
chr6:30852102-30852676	0.000229442	0.00667085	0.518848	0.467223	1.90222	62
chr7:150496809-150498206	0.000428908	0.0112231	0.498493	0.563217	1.98544	30
chr20:61447685-61448891	0.000476769	0.0115158	0.498493	-0.545308	-1.94558	38
chr7:150777607-150780879	0.00123682	0.0277401	0.45506	-0.518954	-1.8485	37
chr6:28554863-28555124	0.00196877	0.0412129	0.431708	0.438668	1.7241	52
chr11:2290104-2292932	0.00214585	0.0421123	0.431708	0.4229	1.69687	58
chr6:33281112-33281827	0.00268792	0.0496474	0.431708	-0.473823	-1.7369	42

## Sheet: ST8
Supplemental Table 8: mCSEA enrichment statistics for genes, promoters and CpG Islands assocaited with chronic pain experience in patients with recurrent pressure injuries. Genes with n > 30 CpGs in the pre-defined region and adjusted p-values < 0.05 (5% FDR))
Name	pval	padj	log2err	ES	NES	size						probes found in gene-body
WDR38	1.70615e-11	3.65287e-08	0.863415	0.737163	2.72791	41						probes found in gene-associated promoter regions
PTPRN2	3.21304e-10	3.43956e-07	0.814036	0.287157	1.62495	1110						probes found in CpG Island
NXN	4.73395e-06	0.00337846	0.610527	0.372048	1.80716	205						**Reported in 12. Toikumo, S.; Vickers-Smith, R.; Jinwala, Z.; Xu, H.; Saini, D.; Hartwell, E.E.; Pavicic, M.; Sullivan, K.A.; Xu, K.; Jacobson, D.A.; et al. A multi-ancestry genetic study of pain intensity in 598,339 Veterans. Nat. Med. 2024, 30, 1075–1084. https://doi.org/10.1038/s41591-024-02839-5; Erratum in: Nat. Med. 2024, 30, 2088. https://doi.org/10.1038/s41591-024-03024-4. PMID: 38429522…
COLEC11	1.21032e-05	0.00647824	0.593325	0.534333	2.11196	57						*Reported in 14. Livshits, G.; Malkin, I.; Freidin, M.B.; Xia, Y.; Gao, F.; Wang, J.; Spector, T.D.; MacGregor, A.; Bell, J.T.; Williams, F.M. Ge-nome-wide methylation analysis of a large population sample shows neurological pathways involvement in chronic wide-spread musculoskeletal pain. Pain 2017, 158, 1053–1062. https://doi.org/10.1097/j.pain.0000000000000880. PMID: 28221285; PMCID: PMC542798…
ANK3	2.945e-05	0.00900751	0.57561	-0.41738	-1.87991	101
PALM2-AKAP2	2.57599e-05	0.00900751	0.57561	0.46486	1.97185	83
CREB3L1	2.5741e-05	0.00900751	0.57561	0.606895	2.12477	33
GALNT2	3.63645e-05	0.00973205	0.557332	-0.400334	-1.82372	108
TRIM31	4.36605e-05	0.0103863	0.557332	0.598812	2.12503	35
GALNT9	5.33085e-05	0.0114133	0.557332	0.346152	1.68684	206
LATS2	6.97651e-05	0.0116215	0.538434	-0.611466	-2.13305	30
GNA12**	7.08442e-05	0.0116215	0.538434	-0.420168	-1.83755	86
BAIAP3	6.14332e-05	0.0116215	0.538434	0.580157	2.07226	36
RIPK4	7.59928e-05	0.0116215	0.538434	0.590731	2.0857	34
HOXC5	8.77521e-05	0.0125252	0.538434	0.519165	1.98092	49
ZMYND8	0.000103882	0.013083	0.538434	-0.509929	-2.00806	51
TRAPPC9	0.000100164	0.013083	0.538434	-0.282404	-1.51218	347
LIMCH1	0.000135651	0.0156114	0.518848	-0.439177	-1.87518	71
CCDC88C	0.000145833	0.0156114	0.518848	-0.359252	-1.69413	131
MAPT	0.000139873	0.0156114	0.518848	0.549188	2.02357	40
VOPP1	0.000162198	0.0161589	0.518848	-0.437005	-1.88665	75
ZMYND8	0.000181137	0.0161589	0.518848	0.492048	1.90269	53
GALNS**	0.00017922	0.0161589	0.518848	0.498385	1.90353	50
WNT3	0.000173642	0.0161589	0.518848	0.567675	1.98746	33
WWC1	0.000235984	0.0202097	0.518848	0.49586	1.97946	58
AKAP2	0.000284732	0.0234466	0.498493	0.534152	1.97662	42
EFCAB6	0.000315449	0.0250139	0.498493	0.559834	1.97661	34
BCAR1	0.000339197	0.0250421	0.498493	0.438314	1.84525	80
GPR123	0.00033662	0.0250421	0.498493	0.485395	1.89341	55
RNU6-19P	0.000396075	0.0282666	0.498493	-0.514876	-1.87386	36
ERBB4	0.000415872	0.028722	0.498493	0.552276	1.93355	33
BRD2	0.000438545	0.0293414	0.498493	-0.510065	-1.88957	39
MSI2	0.000471408	0.0305844	0.498493	-0.324122	-1.59543	172
FAM53B	0.000556405	0.0350372	0.477271	-0.409057	-1.77711	79
VARS	0.000649486	0.0391365	0.477271	-0.406136	-1.75477	76
KALRN	0.000658064	0.0391365	0.477271	0.38618	1.7209	113
PRDM16	0.00068551	0.0396669	0.477271	-0.240943	-1.34658	553
COL4A2	0.000782529	0.0440893	0.477271	0.343861	1.61141	158
PPT2	7.00432e-07	0.000571553	0.659444	0.630402	2.29483	40
PKNOX2	1.43803e-06	0.000586717	0.643552	0.475215	2.09616	97
BCAR1	1.43418e-05	0.00246895	0.593325	0.501161	2.05537	68
MEGF11	1.45029e-05	0.00246895	0.593325	0.577849	2.1135	41
COL9A3	1.51284e-05	0.00246895	0.593325	0.614693	2.1381	34
TSPAN9	5.66178e-05	0.00770002	0.557332	-0.464194	-1.98367	70
NNAT	6.73422e-05	0.00785018	0.538434	-0.5511	-2.06021	39
FDFT1	9.99748e-05	0.0101974	0.538434	-0.570348	-2.08885	33
CYB5R3	0.000144999	0.0131466	0.518848	-0.573446	-2.06557	32
TCEA2	0.000185218	0.0134911	0.518848	-0.555804	-2.07631	38
HOXC4	0.000198398	0.0134911	0.518848	0.397636	1.78498	110
CYP1A1	0.000181836	0.0134911	0.518848	0.579934	2.01137	32
EIF4G1	0.000513224	0.0322146	0.477271	-0.54911	-1.97792	32
ADGRG1	0.000600199	0.0349831	0.477271	-0.457858	-1.8612	54
chr6:30038881-30039477	5.34371e-09	1.67792e-06	0.761461	0.698233	2.43376	36
chr20:57581902-57582595	1.9221e-05	0.00178289	0.57561	-0.630396	-2.23497	30
chr6:31763240-31763905	1.55615e-05	0.00178289	0.57561	-0.518523	-2.12155	57
chr6:28602853-28603295	2.81014e-05	0.00178289	0.57561	-0.556185	-2.11118	42
chr6:32121829-32122529	2.839e-05	0.00178289	0.57561	0.487119	1.94094	65
chr20:61447685-61448891	3.4513e-05	0.00180618	0.557332	0.583707	2.06638	38
chr6:31691425-31691718	0.000213177	0.00830643	0.518848	-0.495792	-1.92119	46
chr6:31939730-31940559	0.000238082	0.00830643	0.518848	-0.379572	-1.74776	107
chr15:75018186-75019336	0.000202496	0.00830643	0.518848	0.552474	1.92571	36
chr6:29521110-29521833	0.000419031	0.0131576	0.498493	-0.531133	-1.95225	36
chr20:36148603-36150136	0.000605099	0.0172728	0.477271	-0.477976	-1.87781	48
chr16:75298976-75300186	0.00127562	0.0333788	0.45506	0.540866	1.80881	30
chr17:7835171-7835569	0.00158395	0.0382585	0.45506	-0.514421	-1.84715	33

## Sheet: ST9
Suppelental Table 9: Data dictionary for variables included in pair-wise correlation analysis (ST2) and logistic regression (ST3)
Term		Definition
Sample_Plate		Batch (1,2,3)
Sentrix_ID		Serial number of chip used for sequencing
Sentrix_Position		Location of sample on each chip (from each batch)
FULL_ID		Concatenation of Subject ID, Sentrix Position, Sentrix ID in order to keep track of samples that were re-run for QC purposes.
SUBJ		Subject ID: random number generated for all participants
AGEN		Age (years) at enrollment
YRIN		Duration of injury (years)
ANCY		Self-reported ancestry: Indigenous peoples or Alaska Native (AI), Asian (An), African American or Black (AA), European (Ca),O (other or unknown)
GEND		Self-reported: Male, female
LOI		Level of Injury: above T6 or T6 and below
ASIA		AIS grade: A= complete, B,C,D = incomplete
IMAT		Intra-muscular adipose tissue, %. Measured by CT scan at enrollment
DIAB		Diabetic status (controlled, pre, or none)
DEPR		Depression (yes or no)
ANXI		Anxiety (yes or no)
PAIN		Chronic pain experience (yes or no)
SLEP		Sleep issues (yes or no)
ALCO		Alcohol use at time of enrollment (yes or no)
NODR		Number of drinks, calculated per year and stratified into CDC definition of smoking status
DRUG		Recreational rug use
SMOK		Tobacco use: Never, Current, Less than 10 years, More than 10 years, Second Hand Smoke
SYRS		Years of tobacco use
WT		Weight (lbs)
HT		Height (inches)
BMI		BMI: ratio of weight and height calculated for SCI
INJC		Injury type: Atraumatic injury (spinal cord compression, spinal stroke, tumor, infection, degenerative disease) or Traumatic (Fall, MVA/MVC, violence, gun shot)
Collection Site		Site of enrollment and blood draw: Cleveland VAMC, Minneapolis VAMC or Bronx VAMC
PRI		Pressure injury history (recurrent or not)
Sample_Platform		Illumina beadchip used to quantify DNA methylation: EPIC or EPICv2
Grouped Phenotype: PrI*Pain		Patient phenotype group stratified by pressure injury and pain
DIAB_redo_grp		Diabetic status: controlled vs no or pre-diabetic. Recast from original variable DIAB
ANCY_redo_grp		Self-reported ancestry: European or Other (African American, Asian, Native or Indegenous, Other). Recast from original variable ANCY
SMOK_redo_grp		Smoking Status: Never, Current, Former
rank_AGEN		rank-transformation of Age at enrollment
rank_log10_YRIN		rank-transformation of log-transformed duration of injury.
